# Supplementary material for: Exploratory, Randomized, Dose-Response Study of the Anti-PD-L1 Antibody HFC-L1/c4G12 in Dogs with Pulmonary Metastatic Oral Malignant Melanoma
Source: Vet Sci. 2025 Sep 2;12(9):850. doi: 10.3390/vetsci12090850 (PMC12474000; doi:10.3390/vetsci12090850)
Supplement: Supplementary file 1 [file vetsci-12-00850-s001.zip]

Archive with 1 entries (1 files):
- vetsci-3814375-supplementary.pdf
